# Supplementary material for: Qbd-Based Approach to Optimize Niosomal Gel of Levosulpiride for Transdermal Drug Delivery
Source: Gels. 2023 Mar 10;9(3):213. doi: 10.3390/gels9030213 (PMC10048649; doi:10.3390/gels9030213)
Supplement: Supplementary file 1 [file gels-09-00213-s001.zip]

Archive with 1 entries (1 files):
- gels-2265038-supplementary.pdf
